# Supplementary material for: Effect of Fermentation Humidity on Quality of Congou Black Tea
Source: Foods. 2023 Apr 20;12(8):1726. doi: 10.3390/foods12081726 (PMC10138149; doi:10.3390/foods12081726)
Supplement: Supplementary file 1 [file foods-12-01726-s001.zip]

Archive with 1 entries (1 files):
- foods-2317632-supplementary.pdf
